# Supplementary material for: Vinification without Saccharomyces: Interacting Osmotolerant and “Spoilage” Yeast Communities in Fermenting and Ageing Botrytised High-Sugar Wines (Tokaj Essence)
Source: Microorganisms. 2020 Dec 23;9(1):19. doi: 10.3390/microorganisms9010019 (PMC7822429; doi:10.3390/microorganisms9010019)
Supplement: Supplementary file 1 [file microorganisms-09-00019-s001.zip]

Archive with 6 entries (5 files):
- microorganisms-1038291-supplementary/
- microorganisms-1038291-supplementary/Fig. S1.pdf
- microorganisms-1038291-supplementary/Fig. S2.pdf
- microorganisms-1038291-supplementary/Fig. S3.pdf
- microorganisms-1038291-supplementary/Table S1.pdf
- microorganisms-1038291-supplementary/Table S2.pdf
